# Supplementary material for: Atomistic Insights into Activation and Degradation of La0.6Sr0.4CoO3−δ Electrocatalysts under Oxygen Evolution Conditions
Source: J Am Chem Soc. 2022 Sep 21;144(39):17966–79. doi: 10.1021/jacs.2c07226 (PMC9545157; doi:10.1021/jacs.2c07226)
Supplement: Supplementary file 2 — ja2c07226_si_002.zip [file ja2c07226_si_002.zip]

Archive with 4 entries (4 files):
- M1.avi
- M2.avi
- M3.avi
- M4.avi
